# Supplementary material for: Antibiotic Susceptibility Patterns and Virulence-Associated Factors of Vancomycin-Resistant Enterococcal Isolates from Tertiary Care Hospitals
Source: Antibiotics (Basel). 2023 May 29;12(6):981. doi: 10.3390/antibiotics12060981 (PMC10295198; doi:10.3390/antibiotics12060981)
Supplement: Supplementary file 1 [file antibiotics-12-00981-s001.zip]

Archive with 1 entries (1 files):
- antibiotics-2379922-supplementary.pdf
